# Supplementary material for: Suboptimal resource allocation in changing environments constrains response and growth in bacteria
Source: Mol Syst Biol. 2021 Dec 20;17(12):e10597. doi: 10.15252/msb.202110597 (PMC8687047; doi:10.15252/msb.202110597)
Supplement: Supplementary file 3 — Source Data for Expanded View [file MSB-17-e10597-s006.zip]

Archive with 8 entries (8 files):
- source_data_FigEV6.xlsx
- __MACOSX/._source_data_FigEV6.xlsx
- source_data_FigEV1.xlsx
- __MACOSX/._source_data_FigEV1.xlsx
- source_data_FigEV2.xlsx
- __MACOSX/._source_data_FigEV2.xlsx
- source_data_FigEV5.xlsx
- __MACOSX/._source_data_FigEV5.xlsx
