# Supplementary material for: Suboptimal resource allocation in changing environments constrains response and growth in bacteria
Source: Mol Syst Biol. 2021 Dec 20;17(12):e10597. doi: 10.15252/msb.202110597 (PMC8687047; doi:10.15252/msb.202110597)
Supplement: Supplementary file 3 — Source Data for Expanded View [file MSB-17-e10597-s006.zip › source_data_FigEV6.xlsx]

## Sheet: Sheet1
Figs. 4C and EV6		steady growth in different conditions
		WT						fliC						flhDC							flhDC
		rep1	rep2	rep3	rep4			rep1	rep2	rep3	rep4	pValue		rep1	rep2	rep3	rep4	pValue	pValue		rep1	rep2	rep3	rep4	pValue
glucose		0.83	0.91	0.84	0.89			0.87	0.93	0.88	0.89	0.330967		0.9	0.91	0.91	0.93	0.0979423	0.861254		0.9	0.91	0.91	0.93	0.357545
acetate		0.38	0.38	0.37	0.38			0.42	0.42	0.41	0.4	0.0018899		0.44	0.45	0.43	0.45	0.00013184	0.875963		0.44	0.45	0.43	0.45	0.279324
xylose		0.7	0.72	0.73	0.73			0.75	0.73	0.75	0.73	0.0727863		0.81	0.82	0.76	0.74	0.0412319	0.939495		0.81	0.82	0.76	0.74	0.292419
glycerol		0.65	0.66	0.66	0.65				0.74	0.72	0.74	0.00247056		0.73	0.72	0.73	0.74	1.313e-05	0.990772		0.73	0.72	0.73	0.74	0.39879
maltose		0.73	0.71	0.74	0.72			0.81	0.79	0.8	0.79	0.00016291		0.83	0.8	0.83	0.82	6.3699e-05	0.953047		0.83	0.8	0.83	0.82	0.339142
