# Supplementary material for: Suboptimal resource allocation in changing environments constrains response and growth in bacteria
Source: Mol Syst Biol. 2021 Dec 20;17(12):e10597. doi: 10.15252/msb.202110597 (PMC8687047; doi:10.15252/msb.202110597)
Supplement: Supplementary file 3 — Source Data for Expanded View [file MSB-17-e10597-s006.zip › source_data_FigEV1.xlsx]

## Sheet: Fig. EV1
Instant. Gr (derived from same data as shown in Fig. 1A)					growth-curves when aceBA is expressed before shift.
time	inst. GR				timeWT	ODWT	time7	OD7	time50	OD50
-6.88619	-2.70637				-84	0.08	-77	0.086	-75	0.087
-6.63987	4.6399				-65	0.102	-57	0.12	-56	0.117
-6.39363	2.9543				-50	0.125	-40	0.152	-41	0.141
-6.14743	4.51255				-38	0.146	-27	0.175	-29	0.166
-5.90119	2.65812				-27	0.176	-15	0.208	-18	0.203
-5.65493	2.56443				-18	0.201	-9	0.225	-9	0.217
-5.40874	2.23102				-9	0.226	0	0.237	0	0.239
-5.16253	1.63636				3	0.243	23	0.24	21	0.244
-4.9162	1.8269				23	0.243	38	0.238	38	0.243
-4.66993	1.78695				41	0.239	52	0.24	53	0.248
-4.4237	1.52503				56	0.239	76	0.24	73	0.257
-4.17742	1.58562				71	0.242	99	0.243	96	0.264
-3.93113	1.41048				86	0.241	110	0.243	107	0.269
-3.68486	1.27309				109	0.241	126	0.249	118	0.279
-3.43853	1.06896				127	0.247	140	0.255	129	0.29
-3.1922	1.16432				147	0.25	152	0.265	138	0.305
-2.94601	0.849976				176	0.26	165	0.274	153	0.318
-2.69975	0.900569				201	0.279	177	0.289	171	0.347
-2.45342	0.889776				219	0.299	193	0.311	189	0.383
-2.20714	0.748402				254	0.343	218	0.355	210	0.457
-1.96079	0.94303
-1.71449	0.88839
-1.46824	0.902964				Lag-times when preexpressing aceB (inducer added before shift)
-1.22192	0.86995				Inducer	lag time (h)
-0.975706	0.910133				WT - Exp 1	185.87
-0.729471	0.630561				WT - Exp 2	159.114
-0.483155	0.785451				5 cTc - Exp 1	155.963
-0.236951	0.755889				5 cTc - Exp 2	144.344
0.0093109	0.553008				10 cTc - Exp 1	116.07
0.255662	0.123635				10 cTc - Exp 2	99.793
0.501903	0.0288351
0.748175	0.0430279
0.994566	-0.0358343
1.24087	-0.108554
1.48711	-0.0658184
1.73343	-0.103405
1.97973	-0.0298116
2.22591	-0.0674841
2.47213	-0.052856
2.71839	-0.0075803
2.96459	-0.0609141
3.21081	0.0152655
3.45698	-0.0076352
3.70313	-0.0229358
3.94939	0.0685839
4.19569	-0.045667
4.44195	0.0304758
4.6882	0.0982583
4.93447	-0.0075159
5.18077	0.0673831
5.42709	0.125768
5.67336	0.0803843
5.91959	0.144146
6.16589	0.148564
6.41218	0.180355
6.65843	0.203197
6.90469	0.204768
7.15094	0.282077
7.39722	0.296825
7.64348	0.321597
7.88965	0.320682
8.13589	0.362026
8.38221	0.331246
8.62849	0.436285
8.87478	0.367442
9.12104	0.427318
9.36725	0.334007
9.61347	0.398074
9.85972	0.383211
10.106	0.388113
10.3522	0.359811
10.5985	0.371414
10.8448	0.387452
11.091	0.354366
11.3373	0.354381
11.5835	0.311242
11.8298	0.326837
12.0761	0.332609
12.3223	0.302117
12.5685	0.29339
12.8149	0.315957
13.0611	0.274919
13.3075	0.250538
13.5538	0.241039
13.8	0.254664
14.0462	0.221006
14.2925	0.207241
14.5388	0.204061
14.785	0.213926
15.0312	0.19393
15.2775	0.154058
15.5236	0.173817
15.7699	0.151355
16.0161	0.133594
16.2623	0.152811
16.5086	0.140276
16.7548	0.129974
17.0007	0.128284
17.2466	0.121213
17.4929	0.107363
17.7391	0.105952
17.9854	0.101533
18.2317	0.0827529
18.4779	0.0862309
18.7243	0.0852946
18.9706	0.0730837
19.2168	0.063912
19.4631	0.0423343
19.7094	0.0435095
19.9557	0.0349232
20.2019	0.0569634
20.4482	0.0055347
20.6944	0.0124445
20.9406	-0.017981
21.1868	0.0138295
21.433	-0.0041498
21.6791	-0.001383
21.9254	-0.0346463
22.1716	-0.0431737
22.4179	-0.0349705
22.6642	-0.0379216
22.9105	-0.0211657
23.1568	-0.0226274
23.4031	0.0169713
23.6494	-0.0155648
23.8957	0.00141529
24.1421	-0.0141661
24.3884	0.0254895
24.6347	0.0183586
24.881	0.0295646
25.1273	0.0196523
25.3735	0.00840996
25.6197	0.0725314
25.866	0.0332373
26.1123	0.0344991
26.3585	0.0699047
26.6048	0.0435552
26.8511	0.0406433
27.0972	0.219926
27.3435	0.101901
27.5897	0.0775952
27.8359	0.00514073
28.0822	-0.0180091
28.3285	0.00643978
28.5747	-0.0529219
28.8211	-0.0103642
29.0674	-0.0533755
29.3136	-0.077418
29.5599	-0.0648208
29.8062	-0.0413057
30.0525	-0.0080158
30.2988	-0.0187318
30.545	-0.0875956
30.7913	-0.0529909
31.0375	-0.0423822
31.2838	-0.0150824
31.5301	-0.0647981
31.7763	-0.0152467
32.0225	-0.0430969
32.2687	-0.0587795
32.5149	-0.0422466
32.7611	-0.0183713
33.0073	-0.0568012
33.2536	-0.0801648
33.4999	-0.053392
33.7461	0.00579113
33.9924	-0.0814133
34.2388	-0.0660151
34.4851	-0.100871
34.7313	0.00149191
34.9777	-0.0538491
35.224	-0.0875966
35.4702	-0.0609302
35.7166	-0.090707
35.9629	-0.0030943
36.2091	-0.0777452
36.4553	-0.0674679
36.7016	-0.104557
36.9479	-0.0866534
37.1941	0.0193401
37.4403	-0.157544
37.6865	-0.0378263
37.9328	-0.0396402
38.1791	-0.0915777
38.4253	-0.0656076
38.6716	-0.0541957
38.9179	-0.0648377
39.1641	-0.0550393
