# Supplementary material for: Suboptimal resource allocation in changing environments constrains response and growth in bacteria
Source: Mol Syst Biol. 2021 Dec 20;17(12):e10597. doi: 10.15252/msb.202110597 (PMC8687047; doi:10.15252/msb.202110597)
Supplement: Supplementary file 3 — Source Data for Expanded View [file MSB-17-e10597-s006.zip › source_data_FigEV2.xlsx]

## Sheet: Sheet1
	Lag-times (h)
inducer	Exp1	Exp2	Exp3	Exp4	Exp5
0	3.2766	3.99428	4.37633	4.04525
1	4.89028	4.35169	4.22457
3	6.21375	7.01445	6.67735	5.87804	5.82713
4	6.48054	6.21462
5	6.64867	10.7646
6	6.92707	11.5936
7	7.64579	14.7212	14.3241
	qPCR - lacZ experiments (normalized to 16S)
inducer	Exp1	Exp1 tec repl	Exp2	Exp2 tec repl	Exp3	Exp3 tec repl	Exp4	Exp4 tec repl
0	0.00207697	0.00098245	0.0042071	4.86e-07	0.00122222	0.00104831
1	0.00826508		0.00294191	0.0041935	0.00303381	0.00387676	0.00392782	0.00273612
3	0.00724247	0.00724921	0.0045597	0.00618194	0.00511877
4	0.00583526	0.00971224	0.00312966	0.00491518
5	0.0082209		0.00610389	0.00672165
	qPCR - aceB experiments (normalized to 16S)
inducer	Exp1	Exp1 tec repl	Exp2	Exp2 tec repl	Exp3	Exp3 tec repl	Exp4	Exp4 tec repl
0	0.0014482	0.00102113	0.00198848	0.00221677	0.00159602
1	0.00135202	0.00086737	0.00121598	0.00017889	0.0013321	0.00162619	0.00155772	0.00131088
3	0.00016456	0.00063287		0.00045779	0.00082317
4	0.00052243	0.00088345	0.00053665	5.93e-05
5	0.00047139		0.0003678	0.00039813
	qPCR - aceA experiments (normalized to 16S)
inducer	Exp1	Exp1 tec repl	Exp2	Exp2 tec repl
0	0.00010107	9.62e-05	6.52e-05
1	0.00012035	9.92e-05	7.74e-05	4.15e-05
3	3.22e-05	6.02e-05	2.59e-05
4	3.94e-05	6.47e-05	3.97e-05	2.12e-05
5	5.02e-05		2.11e-05	3.28e-05
