# Supplementary material for: Suboptimal resource allocation in changing environments constrains response and growth in bacteria
Source: Mol Syst Biol. 2021 Dec 20;17(12):e10597. doi: 10.15252/msb.202110597 (PMC8687047; doi:10.15252/msb.202110597)
Supplement: Supplementary file 3 — Source Data for Expanded View [file MSB-17-e10597-s006.zip › source_data_FigEV5.xlsx]

## Sheet: Fig. EV5
	time	WTaceA	WTaceB	KOaceA	KOaceB	WTmaeA	WTmaeB	WTpck	WTppsA	KOmaeA	KOmaeB	KOpck	KOppsA	KOglyoxylateshunt	WTglyoxylateshunt	KOgluconeogenesis	WTgluconeogenesis	KOrbsmal	WTrbsmal	KOrbs	WTrbs	KOmal	WTmal	KOfliC	WTfliC	KOmotilitygenes	WTmotilitygenes	KOribo	WTribo	KORNAP	WTRNAP	KOCAMP	WTCAMP
0	-10	7.97e-05	6.21e-05	0.000658	0.000637	0.000265	0.000503	0.000486	0.001712	0.000311	0.000198	0.000367	0.001345	0.001295	0.000142	0.002221	0.002966	0.000789	0.009851	0.000783	0.005594	6.59e-06	0.004257	0.000637	0.046624	0.001699	0.069689	0.227531	0.200125	0.017337	0.020865	0.161033	0.148647
1	5	0.006348	0.006963	0.026363	0.024204	8.13e-05	0.001265	0.002495	0.002069	0.000199	0.000976	0.005655	0.002535	0.050566	0.013311	0.009365	0.005911	0.003457	0.029128	0.003436	0.017898	2.1e-05	0.01123	0.002406	0.079668	0.003375	0.104387	0.022067	0.015693	0.004549	0.004593	0.304849	0.265048
2	15	0.00711	0.007723	0.026797	0.022344	0.000102	0.000824	0.003377	0.001567	0.000259	0.000742	0.004474	0.002	0.049141	0.014833	0.007474	0.00587	0.003328	0.023181	0.003299	0.014767	2.88e-05	0.008414	0.002299	0.085389	0.003151	0.10207	0.021024	0.01366	0.003986	0.003775	0.276657	0.278094
3	60	0.010454	0.008466	0.034662	0.025055	0.000357	0.001219	0.002502	0.002101	0.000417	0.000977	0.002902	0.002172	0.059717	0.01892	0.006468	0.006179	0.002342	0.027778	0.002316	0.023911	2.69e-05	0.003867	0.001092	0.013912	0.001616	0.018263	0.024096	0.025296	0.006587	0.006764	0.250649	0.267386
4	120	0.010194	0.007418	0.030438	0.021689	0.000449	0.000726	0.002708	0.003156	0.000612	0.000857	0.002131	0.002988	0.052128	0.017612	0.006588	0.00704	0.00279	0.031628	0.00277	0.020583	1.94e-05	0.011046	0.000277	0.025252	0.000705	0.038108	0.054006	0.095734	0.009519	0.009709	0.241908	0.24628
5	150	0.003567	0.00242	0.016406	0.011399	0.000324	0.000687	0.002853	0.00241	0.000447	0.000746	0.003559	0.003581	0.027805	0.005987	0.008334	0.006274	0.004308	0.029105	0.004302	0.020196	6.13e-06	0.008909	0.018126	0.136441	0.024664	0.161209	0.135654	0.101655	0.012153	0.009701	0.243478	0.249924
