# Supplementary material for: Suboptimal resource allocation in changing environments constrains response and growth in bacteria
Source: Mol Syst Biol. 2021 Dec 20;17(12):e10597. doi: 10.15252/msb.202110597 (PMC8687047; doi:10.15252/msb.202110597)
Supplement: Supplementary file 4 — Source Data for Figure 1 [file MSB-17-e10597-s004.xlsx]

## Sheet: Fig. 1D
Growth curve										Bar plot
time-aceB0	OD-aceB0	time-aceB5	OD-aceB5	time-aceB10	OD-aceB10	time-aceB50	OD-aceB50	time-aceB100	OD-aceB100	Inducer	Repeat 1	Repeat 2	Repeat 3			P-value
0	0.015	0	0.015	0	0.015	0	0.015	0	0.015	0	>12			No recovery observed within 12 hours of observation.
0.616667	0.025	0.616667	0.025	0.616667	0.025	0.616667	0.025	0.616667	0.025	5	6.48	6.12		6.3	0.254558
1.01667	0.035	1.01667	0.035	1.01667	0.035	1.01667	0.035	1.01667	0.035	10	4.89	6.17		5.53	0.905097
1.25		1.25		1.25		1.25		1.25		50	3.35	3.52	3.82	3.435	0.120208
1.56667	0.052	1.56667	0.052	1.56667	0.052	1.56667	0.052	1.56667	0.052	100	3.1	2.99	2.94	3.045	0.077782	0.012218
1.83333	0.07	1.83333	0.07	1.83333	0.07	1.83333	0.07	1.83333	0.07
2.05	0.09	2.05	0.09	2.05	0.09	2.05	0.09	2.05	0.09
2.16667		2.16667		2.16667		2.16667		2.16667
2.28333	0.11	2.28333	0.11	2.28333	0.11	2.28333	0.11	2.28333	0.11
2.45	0.122	2.45	0.122	2.45	0.122	2.45	0.122	2.45	0.122
2.61667	0.144	2.61667	0.144	2.61667	0.144	2.61667	0.144	2.61667	0.144
2.75	0.16	2.75	0.16	2.75	0.16	2.75	0.16	2.75	0.16
2.85	0.169	2.85	0.169	2.85	0.169	2.85	0.169	2.85	0.169
2.91667	0.172	2.91667	0.172	2.91667	0.172	2.91667	0.172	2.91667	0.172
3.03333	0.178	3.03333	0.172	3.03333	0.177	3.03333	0.171	3.03333	0.16
3.2	0.178	3.2	0.173	3.2	0.176	3.2	0.173	3.2	0.162
3.4	0.172	3.4	0.176	3.4	0.176	3.4	0.176	3.4	0.169
3.6	0.176	3.6	0.169	3.6	0.176	3.6	0.172	3.6	0.169
3.86667	0.178	3.86667		3.86667		3.86667	0.176	3.86667	0.17
4.1		4.1		4.1	0.169	4.1		4.1	0.168
4.51667		4.51667		4.51667		4.51667	0.168	4.51667	0.166
4.98333		4.98333	0.164	4.98333		4.98333	0.168	4.98333	0.168
5.51667	0.172	5.51667		5.51667		5.51667	0.167	5.51667	0.178
6.21667	0.169	6.21667	0.166	6.21667	0.172	6.21667	0.175	6.21667	0.198
6.55	0.168	6.55		6.55	0.174	6.55	0.185	6.55	0.216
6.95	0.169	6.95		6.95	0.178	6.95	0.21	6.95	0.235
7.36667	0.165	7.36667	0.171	7.36667	0.179	7.36667	0.24	7.36667	0.274
8	0.166	8	0.174	8	0.184	8	0.285	8	0.33
8.81667	0.163	8.81667	0.17	8.81667	0.201	8.81667	0.357	8.81667	0.441
9.48333	0.161	9.48333	0.178	9.48333	0.213	9.48333	0.426	9.48333	0.535
10.15	0.165	10.15	0.183	10.15	0.229	10.15	0.503	10.15	0.625
10.75	0.165	10.75	0.186	10.75	0.241	10.75		10.75
11.05	0.168	11.05	0.194	11.05	0.249	11.05		11.05
11.5833	0.17	11.5833	0.201	11.5833	0.27	11.5833		11.5833
12.5833	0.173	12.5833	0.216	12.5833	0.321	12.5833		12.5833

## Sheet: Fig. 1C
RnaSeq data. Fraction of total
	time	WTaceA	WTaceB	WTgluconeogenesis	WTglyoxylateshunt	WTfliC	WTmotilitygenes	WTRNAP	WTCAMP
0	-10	7.97e-05	6.21e-05	0.002966	0.0001418	0.0466243	0.0696889	0.020865	0.148647
1	5	0.006348	0.006963	0.005911	0.0133112	0.0796677	0.104387	0.00459278	0.265048
2	15	0.00711	0.007723	0.00587	0.0148334	0.0853893	0.10207	0.00377494	0.278094
3	60	0.010454	0.008466	0.006179	0.01892	0.013912	0.0182628	0.00676434	0.267386
4	120	0.010194	0.007418	0.00704	0.0176121	0.0252521	0.0381081	0.00970939	0.24628
5	150	0.003567	0.00242	0.006274	0.00598738	0.136441	0.161209	0.00970067	0.249924

## Sheet: Fig. 1A
time	ncm
0	0.0007
443.398	0.0005
886.757	0.0009
1329.87	0.0013
1773.08	0.0023
2216.32	0.0032
2659.63	0.0044
3102.58	0.0058
3545.99	0.0071
3989.36	0.0089
4432.58	0.0111
4875.8	0.0134
5319.17	0.0163
5762.43	0.0194
6205.74	0.0227
6649.23	0.0259
7092.52	0.0299
7535.53	0.0332
7979.06	0.0371
8422.31	0.0414
8865.65	0.0454
9309.18	0.051
9752.34	0.0569
10195.7	0.0636
10639.1	0.0708
11082.1	0.0792
11525.5	0.0856
11968.8	0.0943
12411.8	0.1035
12855.4	0.1108
13298.7	0.1125
13741.8	0.1129
14185.3	0.1135
14628.8	0.113
15072	0.1115
15515.3	0.1106
15958.8	0.1092
16401.9	0.1088
16845	0.1079
17288.3	0.1072
17731.6	0.1071
18174.7	0.1063
18617.9	0.1065
19060.9	0.1064
19504.1	0.1061
19947.4	0.107
20390.7	0.1064
20834	0.1068
21277.2	0.1081
21720.5	0.108
22163.9	0.1089
22607.3	0.1106
23050.5	0.1117
23493.7	0.1137
23937.2	0.1158
24380.4	0.1184
24823.7	0.1214
25266.9	0.1245
25710.1	0.1289
26153.5	0.1337
26596.7	0.1391
27039.7	0.1447
27483.2	0.1513
27926.5	0.1576
28369.8	0.1663
28813.1	0.174
29256.3	0.1834
29699.5	0.1911
30142.7	0.2007
30586	0.2104
31029.2	0.2207
31472.5	0.2307
31915.9	0.2415
32359.1	0.2533
32802.4	0.2646
33245.5	0.2764
33688.8	0.2872
34132.3	0.299
34575.5	0.3115
35018.5	0.3233
35462	0.3352
35905.3	0.3485
36348.5	0.3605
36792	0.3718
37235.2	0.383
37678.4	0.3952
38121.6	0.4061
38565	0.4166
39008.3	0.4272
39451.4	0.4386
39894.7	0.4492
40337.8	0.4578
40780.9	0.4677
41224.3	0.4765
41667.4	0.4844
42110.6	0.4936
42553.9	0.5022
42997	0.5103
43439	0.5184
43882.5	0.5262
44325.6	0.5332
44768.8	0.5402
45212.3	0.547
45655.4	0.5526
46098.8	0.5585
46542.3	0.5644
46985.4	0.5695
47428.8	0.574
47872	0.577
48315.4	0.5801
48758.7	0.5826
49201.9	0.5867
49645.2	0.5871
50088.3	0.588
50531.4	0.5867
50974.7	0.5877
51417.7	0.5874
51860.9	0.5873
52304.1	0.5848
52747.3	0.5817
53190.7	0.5792
53634.3	0.5765
54077.4	0.575
54520.7	0.5734
54964.2	0.5746
55407.4	0.5735
55850.9	0.5736
56294.3	0.5726
56737.6	0.5744
57180.9	0.5757
57624.2	0.5778
58067.6	0.5792
58510.8	0.5798
58953.9	0.585
59397.4	0.5874
59840.6	0.5899
60283.9	0.595
60727.2	0.5982
61170.3	0.6012
61613.5	0.6177
62056.8	0.6255
62499.7	0.6315
62943.1	0.6319
63386.5	0.6305
63829.6	0.631
64273.1	0.6269
64716.6	0.6261
65159.7	0.622
65602.9	0.6161
66046.4	0.6112
66489.6	0.6081
66932.9	0.6075
67376.3	0.6061
67819.5	0.5996
68262.8	0.5957
68706	0.5926
69149.4	0.5915
69592.7	0.5868
70035.7	0.5857
70479	0.5826
70922.1	0.5784
71365.2	0.5754
71808.5	0.5741
72251.6	0.5701
72694.9	0.5645
73138.3	0.5608
73581.5	0.5612
74025	0.5556
74468.5	0.5511
74911.6	0.5443
75354.8	0.5444
75798.4	0.5408
76241.5	0.535
76684.9	0.531
77128.4	0.5251
77571.6	0.5249
78014.8	0.5199
78457.9	0.5156
78901.5	0.509
79344.6	0.5036
79787.6	0.5048
80231	0.4951
80674.1	0.4928
81117.5	0.4904
81560.9	0.4849
82004	0.481
82447.4	0.4778
82890.7	0.474
83333.8	0.4708
