# Supplementary material for: Suboptimal resource allocation in changing environments constrains response and growth in bacteria
Source: Mol Syst Biol. 2021 Dec 20;17(12):e10597. doi: 10.15252/msb.202110597 (PMC8687047; doi:10.15252/msb.202110597)
Supplement: Supplementary file 5 — Source Data for Figure 2 [file MSB-17-e10597-s003.xlsx]

## Sheet: Fig. 2BCD
	Lag-times (h)
inducer	Exp1	Exp2	Exp3	Exp4	Exp5
0	3.2766	3.99428	4.37633	4.04525
1	4.89028	4.35169	4.22457
3	6.21375	7.01445	6.67735	5.87804	5.82713
4	6.48054	6.21462
5	6.64867	10.7646
6	6.92707	11.5936
7	7.64579	14.7212	14.3241
	qPCR - lacZ experiments (normalized to 16S)
inducer	Exp1	Exp1 tec repl	Exp2	Exp2 tec repl	Exp3	Exp3 tec repl	Exp4	Exp4 tec repl
0	0.00207697	0.00098245	0.0042071	4.86e-07	0.00122222	0.00104831
1	0.00826508		0.00294191	0.0041935	0.00303381	0.00387676	0.00392782	0.00273612
3	0.00724247	0.00724921	0.0045597	0.00618194	0.00511877
4	0.00583526	0.00971224	0.00312966	0.00491518
5	0.0082209		0.00610389	0.00672165
	qPCR - aceB experiments (normalized to 16S)
inducer	Exp1	Exp1 tec repl	Exp2	Exp2 tec repl	Exp3	Exp3 tec repl	Exp4	Exp4 tec repl
0	0.0014482	0.00102113	0.00198848	0.00221677	0.00159602
1	0.00135202	0.00086737	0.00121598	0.00017889	0.0013321	0.00162619	0.00155772	0.00131088
3	0.00016456	0.00063287		0.00045779	0.00082317
4	0.00052243	0.00088345	0.00053665	5.93e-05
5	0.00047139		0.0003678	0.00039813
	qPCR - aceA experiments (normalized to 16S)
inducer	Exp1	Exp1 tec repl	Exp2	Exp2 tec repl
0	0.00010107	9.62e-05	6.52e-05
1	0.00012035	9.92e-05	7.74e-05	4.15e-05
3	3.22e-05	6.02e-05	2.59e-05
4	3.94e-05	6.47e-05	3.97e-05	2.12e-05
5	5.02e-05		2.11e-05	3.28e-05

## Sheet: Fig. 2A
time-OE-0	OD-OE-0	time-OE-2	OD-OE-2	time-OE-3	OD-OE-3	time-OE-5	OD-OE-5	time-OE-7	OD-OE-7
6.43333	0.067	6.43333	0.067	0	0.027	0	0.026	0	0.028
6.78333	0.1	6.78333	0.1	0.58	0.038	0.58	0.038	0.58	0.039
7.06667	0.154	7.06667	0.154	0.77	0.045	0.77	0.043	0.77	0.043
7.21667	0.171	7.21667	0.171	1.13	0.057	1.13	0.049	1.13	0.054
7.36667	0.199	7.36667	0.199	1.45	0.068	1.45	0.069	1.45	0.07
7.51667	0.216	7.51667	0.216	1.73	0.083	1.73	0.085	1.73	0.083
7.6	0.233	7.6	0.233	2.03	0.102	2.03	0.106	2.03	0.104
7.65	0.238	7.65	0.238	2.28	0.125	2.28	0.132	2.28	0.124
7.76667	0.244	7.78333	0.243	2.55	0.152	2.55	0.156	2.55	0.151
8.15	0.246	8.16667	0.246	2.78	0.181	2.9	0.189	2.78	0.184
8.6	0.243	8.63333	0.243	2.9	0.195	2.98	0.205	2.9	0.196
9.03333	0.245	9.03333	0.246	3.03	0.207	3.1	0.208	3	0.205
9.41667	0.243	9.41667	0.244	3.1	0.209	3.3	0.213	3.1	0.206
10.7167	0.247	10.7333	0.247	3.3	0.211	3.5	0.213	3.3	0.211
11.6167	0.254	11.6167	0.247	3.5	0.213	3.87	0.21	3.5	0.21
12.2333	0.27	12.2333	0.255	3.87	0.207	4.17	0.204	3.87	0.211
12.6167	0.285	12.2333	0.257	4.17	0.199	4.47	0.203	4.17	0.206
13.05	0.315	13.0667	0.266	4.47	0.211	4.88	0.211	4.47	0.208
13.6333	0.378	13.6333	0.283	4.88	0.208	5.22	0.216	4.88	0.21
14.1167	0.442	14.1167	0.303	5.22	0.213	5.82	0.212	5.22	0.205
14.6333	0.532	14.65	0.34	5.82	0.215	6.27	0.221	5.82	0.202
		15.2333	0.39	6.27	0.211	7.07	0.204	6.27	0.2
		15.7833	0.44	7.07	0.204	7.7	0.209	7.07	0.203
				7.7	0.215	8.32	0.219	7.7	0.213
				8.32	0.227	8.87	0.215	8.32	0.217
				8.87	0.207	9.33	0.205	8.87	0.213
				9.33	0.226	9.75	0.22	9.33	0.204
				9.75	0.232	10.17	0.212	9.75	0.217
				10.17	0.233	10.73	0.212	10.17	0.216
				10.73	0.272	11.27	0.216	10.73	0.216
				11.27	0.249	12.55	0.227	11.27	0.22
				12.55	0.271	13.78	0.234	12.55	0.222
				13.78	0.318	15.08	0.25	13.78	0.221
				15.08	0.398	16.82	0.296	15.08	0.212
						17.48	0.311	16.82	0.229
						18.1	0.338	17.48	0.226
						18.87	0.376	18.1	0.244
								18.87	0.242
								20.53	0.29
								21.85	0.337
								22.75	0.419
