# Supplementary material for: Suboptimal resource allocation in changing environments constrains response and growth in bacteria
Source: Mol Syst Biol. 2021 Dec 20;17(12):e10597. doi: 10.15252/msb.202110597 (PMC8687047; doi:10.15252/msb.202110597)
Supplement: Supplementary file 6 — Source Data for Figure 4 [file MSB-17-e10597-s005.xlsx]

## Sheet: Figs. 4CDEF
Fig. 4C		steady growth in different conditions
		WT						fliC						flhDC							flhDC
		rep1	rep2	rep3	rep4			rep1	rep2	rep3	rep4	pValue		rep1	rep2	rep3	rep4	pValue	pValue		rep1	rep2	rep3	rep4	pValue
glucose		0.83	0.91	0.84	0.89			0.87	0.93	0.88	0.89	0.330967		0.9	0.91	0.91	0.93	0.0979423	0.861254		0.9	0.91	0.91	0.93	0.357545
acetate		0.38	0.38	0.37	0.38			0.42	0.42	0.41	0.4	0.0018899		0.44	0.45	0.43	0.45	0.00013184	0.875963		0.44	0.45	0.43	0.45	0.279324
Fig. 4D
WT		delta fliC		delta flhDC
time (h)	density (OD600(	time (h)	density (OD600(	time (h)	density (OD600(
-2.46072	0.021	-2.46072	0.021	-1.85323	0.048
-1.87739	0.033	-1.87739	0.033	-1.2199	0.087
-1.37739	0.086	-1.37739	0.086	-1.0199	0.113
-1.12739	0.102	-1.12739	0.102	-0.353231	0.201
-0.894054	0.129	-0.894054	0.129	-0.119898	0.245
-0.644054	0.171	-0.644054	0.171	0.0134351	0.271
-0.410721	0.191	-0.410721	0.191	0.146768	0.288
-0.227387	0.228	-0.227387	0.228	0.480102	0.284
0.0226125	0.276	0.0226125	0.276	0.663435	0.283
0.172613	0.285	0.172613	0.285	1.1801	0.28
0.372613	0.286	0.372613	0.286	1.49677	0.284
0.605946	0.284	0.605946	0.284	1.64677	0.287
0.922613	0.284	0.922613	0.284	1.8301	0.29
1.22261	0.278	1.22261	0.278	2.16344	0.29
1.53928	0.273	1.53928	0.273	2.34677	0.292
1.83928	0.27	1.83928	0.27	2.6301	0.304
2.12261	0.278	2.12261	0.278	2.99677	0.33
2.40595	0.279	2.40595	0.279	3.2301	0.346
2.67261	0.274	2.67261	0.274	3.39677	0.365
2.93928	0.279	2.93928	0.279	3.6801	0.401
3.27261	0.282	3.27261	0.282	3.9801	0.448
3.50595	0.286	3.50595	0.286	4.29677	0.48
3.77261	0.304	3.77261	0.304
4.00595	0.318	4.00595	0.318
4.28928	0.335	4.28928	0.335
4.52261	0.345	4.52261	0.345
4.82261	0.369	4.82261	0.369
5.32261	0.412	5.32261	0.412
Fig. 4E	lag times in minutes
	Repeat 1	Repeat 2	Repeat 3	Repeat 4	Mean	STDEV	p value
fliC	163.57	156.864	174.129	143.329	159.473	12.8972	0.0110839
flhDC	144.998	149.727	169.079	133.302	149.277	14.8978	0.00463207
WT	195.853	183.725	219.095	188.49	196.791	15.6842
Fig. 4F
	increase in expression after shift
strain	rep1	rep2	average	stdev	pValue
NCM	13.5995	22.0778	17.8386	5.99505
FliC	45.0614	30.5287	37.795	10.2761	0.170777
FlhD	60.4022	53.4069	56.9045	4.94641	0.0211168

## Sheet: Fig. 4AB
COG_functionname_curated	WT-pre	WT-5	WT-15	WT-60	WT-120	WT-acetate
Cell motility	0.0489175	0.0929201	0.0952966	0.0161218	0.0288008	0.143183
Transport	0.00776183	0.0115834	0.0156411	0.00937693	0.0218238	0.0603667
Carbohydrate transport and metabolism	0.00646158	0.0349269	0.0327013	0.0329013	0.0312069	0.0297797
Energy production and conversion	0.00680986	0.0524838	0.0500367	0.0677108	0.0446797	0.0288015
Amino acid transport and metabolism	0.00680019	0.0157824	0.0202385	0.0273649	0.0207338	0.0272947
Transcription	0.00907679	0.0221742	0.0338442	0.0418947	0.0472308	0.025797
Signal transduction mechanisms	0.00196935	0.0257923	0.0260427	0.0204913	0.0102259	0.00791016
Translation, ribosomal structure and biogenesis	0.00142961	0.0426134	0.064521	0.0362955	0.0314239	0.00737045
notdefined	0.00201542	0.0251008	0.0299309	0.0216217	0.0109451	0.0070696
Cell wall/membrane/envelope biogenesis	0.00256661	0.00578616	0.00690803	0.00874638	0.00730881	0.00683112
Lipid transport and metabolism	0.00180512	0.0128346	0.0120118	0.0165523	0.0072349	0.00637991
Defense mechanisms	0.00258595	0.00419219	0.00472803	0.00562063	0.00633537	0.00585986
Replication, recombination and repair	0.00205182	0.0115345	0.0129683	0.0123444	0.00540218	0.0048313
General function prediction only	0.00150535	0.00451169	0.00505135	0.00679028	0.00568467	0.00462203
Inorganic ion transport and metabolism	0.00052966	0.0046995	0.0048733	0.00508716	0.0030036	0.00215221
Function unknown	0.00066991	0.00556719	0.00686621	0.0101943	0.005162	0.00214866
Posttranslational modification, protein turnover, chaperones	0.00058044	0.00125061	0.00134283	0.00199907	0.00226547	0.00182067
Cell cycle control, cell division, chromosome partitioning	0.00030326	0.00275576	0.00319113	0.00311064	0.00121033	0.00076621
Coenzyme transport and metabolism	0.00026133	0.0006379	0.00063543	0.00058721	0.00049876	0.00070981
Nucleotide transport and metabolism	0.00014863	0.00067413	0.0005582	0.00052452	0.00032681	0.00036473
Secondary metabolites biosynthesis, transport and catabolism	3.78e-05	0.00064784	0.00076585	0.00069131	0.00015015	8.27e-05
