# Supplementary material for: Suboptimal resource allocation in changing environments constrains response and growth in bacteria
Source: Mol Syst Biol. 2021 Dec 20;17(12):e10597. doi: 10.15252/msb.202110597 (PMC8687047; doi:10.15252/msb.202110597)
Supplement: Supplementary file 7 — Source Data for Figure 5 [file MSB-17-e10597-s001.xlsx]

## Sheet: Fig. 5
xylose (Fig. 5B)						glycerol (Fig. 5C)						maltose (Fig. 5D)						lagtimes (Fig. 5E)
WT		delta fliC		delta flhDC		WT		delta fliC		delta flhDC		WT		delta fliC		delta flhDC				lag times in minutes
time (h)	density (OD600(	time (h)	density (OD600(	time (h)	density (OD600(	time (h)	density (OD600(	time (h)	density (OD600(	time (h)	density (OD600(	time (h)	density (OD600(	time (h)	density (OD600(	time (h)	density (OD600(		shift	repeat 1	repeat 2	repeat 3	repeat 4	mean	STDEV	p values
-5.33093	0.007	-3.73615	0.012	-3.44723	0.013	-4.94254	0.009	-2.99271	0.019	-3.14976	0.015	-1.63189	0.047	-1.95556	0.045	-1.98077	0.043		xylose
-4.28093	0.012	-3.15282	0.016	-2.8639	0.019	-3.89254	0.014	-2.34271	0.027	-2.56643	0.02	-1.18189	0.07	-1.50556	0.064	-1.53077	0.06		fliC	14.2206	13.394	12	10	12.4037	1.84596	0.0139307
-3.8476	0.013	-2.50282	0.027	-2.2139	0.031	-3.45921	0.016	-2.05938	0.033	-1.91643	0.034	-0.748557	0.109	-1.07223	0.089	-1.09744	0.079		flh	14.0846	6.53813	7	8	8.90568	3.50611	0.0193901
-3.43093	0.014	-2.21949	0.031	-1.93056	0.033	-2.54254	0.024	-1.25938	0.05	-1.63309	0.044	-0.365224	0.152	-0.688895	0.128	-0.714106	0.127		WT	16.9971	17.4605	15.5	16	16.4894	0.898001
-2.3476	0.028	-1.41949	0.054	-1.13056	0.065	-1.95921	0.034	-0.909382	0.073	-0.833094	0.079	-0.181891	0.179	-0.505561	0.153	-0.530772	0.143
-1.18093	0.064	-1.16949	0.065	-0.780564	0.083	-0.792541	0.08	-0.826048	0.08	-0.583094	0.094	0.00144262	0.211	-0.322228	0.179	-0.347439	0.161		maltose
-0.547595	0.109	-0.986153	0.08	-0.69723	0.095	-0.159208	0.14	-0.742715	0.085	-0.483094	0.109	0.168109	0.224	-0.155561	0.198	-0.180772	0.19		fliC	227.355	220.767	212.841	223.185	221.037	6.10395	0.0269903
-0.464262	0.117	-0.902819	0.082	-0.613897	0.099	-0.0758744	0.149	-0.659382	0.09	-0.39976	0.115	0.334776	0.227	0.0111052	0.215	-0.0141055	0.214		flh	210.274	212.249	175.876	164.167	190.641	24.2983	0.00548114
-0.380929	0.124	-0.819486	0.083	-0.530564	0.108	0.00745891	0.159	-0.576048	0.099	-0.316427	0.128	0.501443	0.226	0.177772	0.22	0.152561	0.222		WT	256.2	278.107	325.712	341.51	300.382	39.9221
-0.297595	0.131	-0.736153	0.089	-0.44723	0.113	0.0907922	0.161	-0.492715	0.104	-0.233094	0.134	0.668109	0.223	0.344439	0.219	0.319228	0.223
-0.214262	0.143	-0.652819	0.101	-0.363897	0.125	0.174126	0.161	-0.409382	0.112	-0.14976	0.145	0.951443	0.219	0.811105	0.213	0.785894	0.219		glycerol
-0.130929	0.156	-0.569486	0.11	-0.280564	0.136	0.257459	0.163	-0.326048	0.122	-0.0664269	0.154	1.13478	0.218	1.32777	0.216	1.30256	0.214		fliC	25.0339	34.5219	16.2954	23.0516	24.7257	7.52625	0.0114865
-0.0475951	0.161	-0.486153	0.115	-0.19723	0.144	0.340792	0.164	-0.242715	0.13	0.0169064	0.154	1.38478	0.229	1.66111	0.217	1.63589	0.217		flh	21.7445	26.6058	25.1716	21.2177	23.6849	2.62003	0.0116476
0.0357382	0.167	-0.402819	0.122	-0.113897	0.153	0.424126	0.166	-0.159382	0.138	0.10024	0.159	1.58478	0.225	2.06111	0.225	2.03589	0.225		WT	40.1021	36.2805	53.841	52.2434	45.6168	8.73932
0.119072	0.17	-0.319486	0.135	-0.0305636	0.166	0.507459	0.167	-0.0760483	0.142	0.183573	0.157	1.65144	0.231	2.26111	0.229	2.23589	0.233
0.202405	0.172	-0.236153	0.14	0.0527697	0.169	0.590792	0.167	0.00728503	0.158	0.266906	0.165	1.98478	0.238	2.62777	0.237	2.60256	0.241
0.285738	0.176	-0.152819	0.151	0.136103	0.171	0.674126	0.168	0.0906184	0.157	0.35024	0.162	2.16811	0.238	3.04444	0.235	3.01923	0.238
0.369072	0.179	-0.0694859	0.158	0.219436	0.18	0.757459	0.171	0.173952	0.158	0.433573	0.172	2.38478	0.237	3.34444	0.238	3.31923	0.241
0.469072	0.187	0.0138474	0.166	0.30277	0.182	0.857459	0.177	0.257285	0.158	0.516906	0.179	2.58478	0.237	3.76111	0.24	3.73589	0.251
0.535738	0.197	0.0971808	0.172	0.386103	0.19	0.924126	0.185	0.340618	0.161	0.60024	0.187	2.75144	0.237	4.01111	0.256	3.98589	0.258
0.635738	0.207	0.180514	0.176	0.469436	0.196	1.02413	0.196	0.423952	0.165	0.683573	0.194	2.95144	0.241	4.21111	0.26	4.18589	0.273
0.735738	0.219	0.263847	0.178	0.55277	0.214	1.12413	0.208	0.507285	0.172	0.766906	0.209	3.13478	0.242	4.41111	0.275	4.38589	0.28
0.902405	0.239	0.347181	0.185	0.636103	0.222	1.25746	0.228	0.590618	0.178	0.85024	0.219	3.36811	0.248	4.59444	0.286	4.56923	0.292
		0.430514	0.19	0.719436	0.238			0.673952	0.187	0.933573	0.231	3.66811	0.255	4.81111	0.295	4.78589	0.308
		0.513847	0.202	0.80277	0.257			0.757285	0.198	1.01691	0.254	4.08478	0.263	5.02777	0.309	5.00256	0.328
		0.597181	0.212	0.886103	0.266			0.840618	0.209	1.10024	0.266	4.33478	0.27	5.26111	0.326	5.23589	0.354
		0.680514	0.221	0.969436	0.291			0.923952	0.231	1.18357	0.281	4.53478	0.282	5.42777	0.342	5.40256	0.376
		0.763847	0.235					1.09062	0.261			4.73478	0.291	5.64444	0.369	5.61923	0.409
		0.930514	0.265					1.25729	0.27			4.91811	0.323	6.07777	0.435	6.05256	0.5
												5.13478
												5.35144
												5.58478
												5.75144
												5.96811
												6.40144
												6.78478
